# Supplementary material for: Cytotoxicity, Epidermal Barrier Function and Cytokine Evaluation after Antiseptic Treatment in Bioengineered Autologous Skin Substitute
Source: Biomedicines. 2022 Jun 19;10(6):1453. doi: 10.3390/biomedicines10061453 (PMC9220084; doi:10.3390/biomedicines10061453)
Supplement: Supplementary file 1 [file biomedicines-10-01453-s001.zip]

Archive with 1 entries (1 files):
- biomedicines-1755670-supplementary.pdf
